# Supplementary material for: Optimization of adult mosquito trap settings to monitor populations of Aedes and Culex mosquitoes, vectors of arboviruses in La Reunion
Source: Sci Rep. 2022 Nov 15;12:19544. doi: 10.1038/s41598-022-24191-9 (PMC9666360; doi:10.1038/s41598-022-24191-9)
Supplement: Supplementary file 1 — Supplementary Information 1. [file 41598_2022_24191_MOESM1_ESM.zip]

Archive with 11 entries (7 files):
- tab/
- _bookdown.yml
- bgtrap.Rmd
- make_bgtrap.R
- data/
- data/tab.csv
- data/tab.txt
- figs/
- src/
- src/functions.R
- src/packages.R
