# Supplementary material for: Optimization of adult mosquito trap settings to monitor populations of Aedes and Culex mosquitoes, vectors of arboviruses in La Reunion
Source: Sci Rep. 2022 Nov 15;12:19544. doi: 10.1038/s41598-022-24191-9 (PMC9666360; doi:10.1038/s41598-022-24191-9)
Supplement: Supplementary file 1 — Supplementary Information 1. [file 41598_2022_24191_MOESM1_ESM.zip › bgtrap.Rmd]

--- 
title: "To bait or not to bait ? Optimizing thr use of adult mosquito traps to monitor populations of arbovirus vectors in La Réunion Island"
author: "Brouazin R., Claudel I., Lancelot R., Gouagna L.-C., Dupraz M., Baldet T. & Bouyer J."
date: "June 2022"
lang: en
output: 
  rmdformats::readthedown:
    self_contained: true
    fig_caption: true
    number_sections: false
    code_folding: hide
    thumbnails: false
    lightbox: true
    gallery: true
    use_bookdown: false
---

```{r source_packages_and_functions, include=FALSE, cache=FALSE}
source("src/packages.R",
       local = knitr::knit_global())

source("src/functions.R",
       local = knitr::knit_global())
knitr::opts_current$get('label')
## choose a simple theme for lattice plots  
trellis.par.set(theme = theme.mosaic())

## crop plots
knitr::knit_hooks$set(crop = knitr::hook_pdfcrop)

## options 
knitr::opts_chunk$set(cache = TRUE,
                      fig.path = "figs/",
                      dev = c("png", "pdf"),
                      dev.args = list(png = list(type = "cairo", family = "Times"),
                                      pdf = list(colormodel = 'srgb',
                                                 family = "Times",
                                                 compress = FALSE)),
                      res = 600,
                      fig.width = 9, fig.height = 6, out.width = "100%",
                      crop = TRUE, echo = TRUE, include = TRUE,
                      comment = NA)

tab <- structure(list(
    aegf = c(0L, 0L, 0L, 0L, 6L, 0L, 1L, 0L, 0L, 6L, 0L, 13L, 0L, 0L,
             1L, 1L, 6L, 1L, 23L, 1L, 8L, 2L, 0L, 1L, 16L, 0L, 2L, 4L,
             1L, 0L, 0L, 1L, 1L, 0L, 21L, 2L, 8L, 0L, 12L, 0L, 7L, 2L,
             1L, 0L, 0L, 2L, 5L, 8L, 1L, 3L, 0L, 0L, 0L, 0L, 15L, 0L,
             0L, 0L, 0L, 9L, 1L, 4L, 27L, 1L, 9L, 0L, 6L, 2L, 0L, 14L,
             5L, 0L, 6L, 1L, 0L, 5L, 1L, 85L, 1L, 3L, 1L, 0L, 1L, 10L,
             0L, 8L, 4L, 0L, 0L),
    aegm = c(0L, 0L, 0L, 1L, 1L, 1L, 2L, 0L, 0L, 0L, 0L, 8L, 0L, 0L,
             0L, 2L, 10L, 1L, 85L, 3L, 0L, 3L, 1L, 1L, 19L, 0L, 1L,
             7L, 1L, 0L, 0L, 0L, 0L, 2L, 4L, 4L, 15L, 0L, 11L, 1L, 5L,
             0L, 1L, 0L, 0L, 0L, 7L, 10L, 1L, 2L, 1L, 0L, 0L, 0L, 30L,
             0L, 0L, 2L, 0L, 5L, 0L, 24L, 7L, 8L, 21L, 0L, 16L, 0L,
             1L, 8L, 6L, 1L, 6L, 0L, 2L, 5L, 0L, 170L, 1L, 0L, 1L, 2L,
             2L, 24L, 0L, 2L, 6L, 1L, 0L),
    albof = c(1L, 0L, 0L, 0L, 0L, 0L, 0L, 0L, 2L, 7L, 0L, 33L, 0L, 5L,
              7L, 4L, 43L, 3L, 11L, 2L, 4L, 2L, 2L, 0L, 7L, 0L, 14L,
              4L, 5L, 6L, 0L, 2L, 5L, 1L, 10L, 5L, 5L, 23L, 5L, 3L,
              0L, 2L, 7L, 7L, 2L, 3L, 0L, 3L, 5L, 8L, 2L, 1L, 0L, 0L,
              1L, 0L, 0L, 0L, 0L, 4L, 10L, 2L, 2L, 5L, 19L, 10L, 6L,
              10L, 2L, 1L, 18L, 0L, 1L, 5L, 4L, 0L, 11L, 1L, 10L, 2L,
              0L, 2L, 1L, 0L, 1L, 1L, 0L, 2L, 8L),
    albom = c(0L, 0L, 0L, 1L, 0L, 0L, 0L, 0L, 1L, 1L, 0L, 16L, 0L, 3L,
              0L, 2L, 5L, 0L, 18L, 1L, 0L, 0L, 0L, 0L, 9L, 2L, 1L, 2L,
              1L, 0L, 0L, 1L, 0L, 2L, 3L, 15L, 3L, 10L, 1L, 0L, 1L,
              1L, 1L, 3L, 0L, 3L, 0L, 0L, 0L, 1L, 0L, 1L, 0L, 0L, 1L,
              0L, 0L, 0L, 0L, 0L, 4L, 21L, 5L, 4L, 7L, 0L, 6L, 0L, 1L,
              1L, 7L, 1L, 2L, 0L, 0L, 2L, 6L, 1L, 1L, 1L, 0L, 1L, 3L,
              13L, 8L, 0L, 10L, 1L, 2L),
    quinquef = c(0L, 0L, 0L, 0L, 1L, 0L, 0L, 1L, 9L, 3L, 41L, 0L, 27L,
                 2L, 0L, 2L, 1L, 0L, 5L, 21L, 0L, 11L, 1L, 0L, 2L,
                 11L, 4L, 10L, 0L, 2L, 0L, 11L, 0L, 4L, 7L, 9L, 0L,
                 19L, 0L, 5L, 5L, 23L, 0L, 4L, 0L, 1L, 4L, 0L, 8L, 6L,
                 5L, 3L, 4L, 0L, 3L, 4L, 6L, 1L, 7L, 0L, 6L, 12L, 18L,
                 26L, 2L, 4L, 5L, 3L, 4L, 4L, 29L, 0L, 1L, 0L, 0L, 4L,
                 8L, 26L, 6L, 4L, 2L, 5L, 7L, 7L, 11L, 23L, 31L, 2L,
                 13L),
    quinquem = c(0L, 0L, 0L, 0L, 0L, 0L, 0L, 0L, 1L, 0L, 1L, 0L, 3L,
                 3L, 0L, 6L, 6L, 0L, 29L, 12L, 0L, 0L, 2L, 1L, 7L, 7L,
                 1L, 9L, 0L, 1L, 0L, 0L, 0L, 0L, 1L, 0L, 1L, 0L, 1L,
                 0L, 0L, 4L, 0L, 0L, 0L, 1L, 2L, 1L, 0L, 0L, 1L, 0L,
                 0L, 0L, 7L, 0L, 0L, 0L, 0L, 0L, 0L, 0L, 1L, 2L, 1L,
                 0L, 6L, 0L, 18L, 4L, 13L, 0L, 0L, 0L, 0L, 3L, 2L, 6L,
                 0L, 0L, 0L, 2L, 0L, 8L, 2L, 3L, 1L, 0L, 1L),
    site = structure(c(1L, 2L, 1L, 2L, 1L, 2L, 1L, 2L, 2L, 1L, 2L, 1L,
                       2L, 2L, 1L, 2L, 1L, 2L, 1L, 2L, 1L, 2L, 1L, 2L,
                       1L, 2L, 1L, 2L, 1L, 2L, 1L, 2L, 1L, 2L, 1L, 2L,
                       1L, 2L, 1L, 2L, 1L, 2L, 1L, 2L, 1L, 2L, 1L, 1L,
                       1L, 2L, 2L, 1L, 2L, 2L, 1L, 1L, 2L, 1L, 2L, 1L,
                       2L, 2L, 1L, 2L, 1L, 2L, 1L, 2L, 1L, 1L, 2L, 1L,
                       2L, 1L, 2L, 1L, 2L, 1L, 2L, 1L, 2L, 1L, 2L, 1L,
                       2L, 1L, 2L, 1L, 2L),
                     .Label = c("S1", "S2"), class = "factor"), 
    trap = structure(c(2L, 6L, 4L, 8L, 3L, 7L, 1L, 5L, 5L, 3L, 7L, 2L,
                       6L, 8L, 4L, 8L, 2L, 6L, 1L, 5L, 3L, 7L, 3L, 7L,
                       1L, 5L, 4L, 8L, 2L, 6L, 2L, 6L, 4L, 8L, 3L, 7L,
                       1L, 5L, 1L, 5L, 2L, 6L, 4L, 8L, 4L, 8L, 2L, 1L,
                       3L, 5L, 7L, 3L, 5L, 7L, 1L, 4L, 8L, 2L, 6L, 2L,
                       6L, 8L, 3L, 7L, 1L, 5L, 1L, 5L, 3L, 2L, 6L, 4L,
                       8L, 4L, 8L, 2L, 6L, 1L, 5L, 3L, 7L, 3L, 7L, 1L,
                       5L, 4L, 8L, 2L, 6L),
                     .Label = c("P04", "P05", "P06", "P07", "P15", 
                                "P16", "P17", "P18"),
                     class = "factor"),
    bgl = structure(c(2L, 2L, 2L, 2L, 1L, 1L, 1L, 1L, 2L, 2L, 2L, 1L,
                      1L, 1L, 2L, 2L, 2L, 2L, 1L, 1L, 1L, 1L, 2L, 2L,
                      2L, 2L, 1L, 1L, 1L, 1L, 2L, 2L, 2L, 2L, 1L, 1L,
                      1L, 1L, 2L, 2L, 1L, 1L, 1L, 1L, 2L, 2L, 2L, 1L,
                      1L, 1L, 1L, 2L, 2L, 2L, 2L, 1L, 1L, 1L, 1L, 2L,
                      2L, 2L, 1L, 1L, 1L, 1L, 2L, 2L, 2L, 1L, 1L, 1L,
                      1L, 2L, 2L, 2L, 2L, 1L, 1L, 1L, 1L, 2L, 2L, 2L,
                      2L, 1L, 1L, 1L, 1L),
                    .Label = c("no", "yes"), class = "factor"),
    co2 = structure(c(1L, 1L, 2L, 2L, 2L, 2L, 1L, 1L, 1L, 2L, 2L, 2L,
                      2L, 1L, 1L, 1L, 2L, 2L, 2L, 2L, 1L, 1L, 1L, 1L,
                      2L, 2L, 2L, 2L, 1L, 1L, 1L, 1L, 2L, 2L, 2L, 2L,
                      1L, 1L, 1L, 1L, 2L, 2L, 1L, 1L, 1L, 1L, 2L, 1L,
                      1L, 1L, 1L, 1L, 1L, 1L, 2L, 2L, 2L, 1L, 1L, 1L,
                      1L, 2L, 2L, 2L, 1L, 1L, 1L, 1L, 2L, 2L, 2L, 1L,
                      1L, 1L, 1L, 2L, 2L, 2L, 2L, 1L, 1L, 1L, 1L, 2L,
                      2L, 2L, 2L, 1L, 1L),
                    .Label = c("no", "yes"), class = "factor"),
    bait = structure(c(3L, 3L, 4L, 4L, 2L, 2L, 1L, 1L, 3L, 4L, 4L, 2L,
                       2L, 1L, 3L, 3L, 4L, 4L, 2L, 2L, 1L, 1L, 3L, 3L,
                       4L, 4L, 2L, 2L, 1L, 1L, 3L, 3L, 4L, 4L, 2L, 2L,
                       1L, 1L, 3L, 3L, 2L, 2L, 1L, 1L, 3L, 3L, 4L, 1L,
                       1L, 1L, 1L, 3L, 3L, 3L, 4L, 2L, 2L, 1L, 1L, 3L,
                       3L, 4L, 2L, 2L, 1L, 1L, 3L, 3L, 4L, 2L, 2L, 1L,
                       1L, 3L, 3L, 4L, 4L, 2L, 2L, 1L, 1L, 3L, 3L, 4L,
                       4L, 2L, 2L, 1L, 1L),
                     .Label = c("no-no", "no-yes", "yes-no", "yes-yes"), class = "factor"),
    date = structure(c(18540, 18540, 18540, 18540, 18540, 18540,
                       18540, 18540, 18541, 18541, 18541, 18541,
                       18541, 18541, 18542, 18542, 18542, 18542,
                       18542, 18542, 18542, 18542, 18543, 18543,
                       18543, 18543, 18543, 18543, 18543, 18543,
                       18561, 18561, 18561, 18561, 18561, 18561,
                       18561, 18561, 18562, 18562, 18562, 18562,
                       18562, 18562, 18563, 18563, 18563, 18563,
                       18563, 18563, 18563, 18564, 18564, 18564,
                       18564, 18564, 18564, 18564, 18564, 18575,
                       18575, 18575, 18575, 18575, 18575, 18575,
                       18576, 18576, 18576, 18576, 18576, 18576,
                       18576, 18577, 18577, 18577, 18577, 18577,
                       18577, 18577, 18577, 18578, 18578, 18578,
                       18578, 18578, 18578, 18578, 18578), class = "Date"), 
    bloc = structure(c(1L, 1L, 1L, 1L, 1L, 1L, 1L, 1L, 1L, 1L, 1L, 1L,
                       1L, 1L, 1L, 1L, 1L, 1L, 1L, 1L, 1L, 1L, 1L, 1L,
                       1L, 1L, 1L, 1L, 1L, 1L, 2L, 2L, 2L, 2L, 2L, 2L,
                       2L, 2L, 2L, 2L, 2L, 2L, 2L, 2L, 2L, 2L, 2L, 2L,
                       2L, 2L, 2L, 2L, 2L, 2L, 2L, 2L, 2L, 2L, 2L, 3L,
                       3L, 3L, 3L, 3L, 3L, 3L, 3L, 3L, 3L, 3L, 3L, 3L,
                       3L, 3L, 3L, 3L, 3L, 3L, 3L, 3L, 3L, 3L, 3L, 3L,
                       3L, 3L, 3L, 3L, 3L),
                     .Label = c("B1", "B2", "B3"), class = "factor")),
    row.names = c(NA, -89L), class = "data.frame")


## number of bootstrap replicates
B <- 200

```


```{r}
write.table(tab, 'data/tab.txt', sep = ";")

```


```{r bootstrap, include = F} 

## Define parameters that will remain constant for this dataset
## Variable describing the baiting scheme
treatment <- "bait"
ref <- "no-no"

## First-order risk
alpha <- .05

## More explicite labels for treatment categories
## for HTML tables
lab <- sapply(
    levels(factor(as.character(tab$bait))),
    function(x)
        switch(x,
               "yes-yes" = "BG-Lure + CO$_2$",
               "yes-no"  = "BG-Lure",
               "no-yes"  = "CO$_2$",
               "no-no"   = "Control"))

## for plots
lab2 <- sapply(
    levels(factor(as.character(tab$bait))),
    function(x)
        switch(x,
               "yes-yes" = expression(BG-Lure + CO[2]),
               "yes-no"  = "BG-Lure",
               "no-yes"  = expression(CO[2]),
               "no-no"   = "Control"))

lab3 <- c(expression(CO[2]),
          expression(BG-Lure),
          expression(BG-Lure:CO[2]))

set.seed(1961)
btTab <- resamplui(data = tab,
                 id = c("site", "date"),
                 B = B)

```


```{r observ, include = F}
## retrieve data to estimate detection probability 
## vector pf mosquito subpp
spcs <- c("aegm", "aegf", "albom", "albof", "quinquem", "quinquef")

L <- vector(mode = "list", length = length(spcs))
for(i in 1:length(spcs)){
    abs <- absence(btTab,
                   target = spcs[i],
                   treatment = "bait",
                   ref = "no-no")
    sumx <- summarize(abs, alpha = .05)
    L[[i]] <- subset(sumx,
                     subset = index == "unscaled",
                     select = -1)
}

sabs <- do.call("rbind", L)

sSens <- sabs
sSens[, -1] <- lapply(sSens[, -1],
                      function(x) 1 - x)

## "prefix" columns for the final data set (will be later reused) for
## the apparent density
pre <- data.frame(species = rep(c("aegy", "albo", "quin"), each = 8),
                  sex = rep(rep(c("male", "female"), each = 4), 3))

sSen <- cbind(pre, sSens)

sSen$species <- factor(sSen$species, levels = c("quin", "albo", 'aegy'))

## retrieve apparent density data
L <- vector(mode = "list", length = length(spcs))
for(i in 1:length(spcs)){
    dens <- appdens(btTab,
                   target = spcs[i],
                   treatment = "bait",
                   ref = "no-no")
    sumx <- summarize(dens, alpha = .05)
    L[[i]] <- subset(sumx,
                     subset = index == "unscaled",
                     select = -1)
}

sDens <- cbind(pre,
               do.call("rbind", L))

sDens$species <- factor(sDens$species,
                        levels = c("quin", "albo", 'aegy'))

```

# Observed values

## Detection probability

```{r prepafig1, include=F}
colo <- "red"
colf <- "darkblue"
cx <- .8

## key
myk <- list(space = "bottom", divide = 1, size = 3,
            text = list(c("Observed mean",
                          "Bootstrap mean",
                          "95% credible interval"),
                        cex = cx),
            lines = list(type = c("p", "p", "l"),
                         pch = c(19, 21, NA),
                         cex = c(cx, 1.15 * cx, cx),
                         fill = "white",
                         col = c(colo, colf, colf))
            )

names(sSen)[which(names(sSen) == "estimate")] <- "estimated"

## plot detection proba
p1a <- update(myplot(sSen, presence = TRUE),
              scales = list(y = list(labels = rep("", 4))))

names(sDens)[which(names(sDens) == "estimate")] <- "estimated"

## plot apparent density
p2a <- update(myplot(sDens, presence = FALSE,
                     about = "log(Number mosquitoes / day)"),
              strip.left = FALSE)


```


```{r, fig1, fig.cap=cap_fig1}

cap_fig1 <- paste("Fig. 1. (a) Observed detection probability and (b) apparent density",
                  "- and 95% credible intervals,",
                  "obtained from 200 bootstrap samples of the original dataset",
                  "(89 trapping sessions) collected in 2020 during a field experiment",
                  "in La Réunion Island.")

grid.arrange(cowplot::plot_grid(p1a, p2a,
                                ncol = 2,
                                rel_widths = c(.45, .55),
                                labels = c("(a)", "(b)"),
                                label_size = 12),
             draw.key(myk),
             heights = c(9, 1),
             newpage = F)
```


```{r hurdle_compute, include = F}
## loops over the bootstrapped datasets
## aegypti

La <- lapply(btTab,
            function(x){
                tmp <-
                    melt(x[ , match(c("aegm", "aegf", "trap", "date", "bgl", "co2"), names(x))],
                         idvars = c("trap", "date", "bgl", "co2"),
                         measure.vars = c("aegm", "aegf"),
                         value.name = "observed",
                         variable.name = "sex")

                tmp$sex <- factor(ifelse(tmp$sex == "aegm", "male", "female"))

                xAegy <- aggregate(observed ~ trap + date + sex + bgl + co2,
                                   data = tmp,
                                   FUN = sum, na.rm = TRUE)
                
                Hurdle(xAegy,
                       obs = "observed",
                       expl = c("sex", "bgl", "co2"))
            })


## albopictus
Lb <- lapply(btTab,
            function(x){
                tmp <- melt(x[ , match(c("albom", "albof", "trap", "date", "bgl", "co2"),
                                      names(x))],
                         idvars = c("trap", "date", "bgl", "co2"),
                         measure.vars = c("albom", "albof"),
                         value.name = "observed",
                         variable.name = "sex")
                tmp$sex <- factor(ifelse(tmp$sex == "albom", "male", "female"))
                
                xAlbo <- aggregate(observed ~ trap + date + sex + bgl + co2,
                                   data = tmp,
                                   FUN = sum, na.rm = T)
                
                Hurdle(xAlbo,
                       obs = "observed",
                       expl = c("sex", "bgl", "co2"))
            }
            )

## quinquef
Lc <- lapply(btTab,
            function(x){
                tmp <-
                    melt(x[ , match(c("quinquem", "quinquef", "trap", "date", "bgl", "co2"),
                                    names(x))],
                         idvars = c("trap", "date", "bgl", "co2"),
                         measure.vars = c("quinquem", "quinquef"),
                         value.name = "observed",
                         variable.name = "sex")
                tmp$sex <- factor(ifelse(tmp$sex == "quinquem", "male", "female"))
                xQuin <- aggregate(observed ~ trap + date + sex + bgl + co2,
                                   data = tmp,
                                   FUN = sum, na.rm = T)
                Hurdle(xQuin,
                       obs = "observed",
                       expl = c("sex", "bgl", "co2"))
            })

```


# Fitted values

## Relative importance of covariates

```{r fig2, fig.cap = fig_cap2}
##  Importance
fig_cap2 <- paste("Fig. 2. Average probability (_B_ = 200 replicates) for a",
                  "covariate to be included in the model subset kept",
                  "for hurdle multi-model averaging of adult mosquito",
                  "apparent density fitted on data collected in 2020",
                  "(89 trapping sessions) during a field experiment",
                  "in La Réunion Island.")


Limpa <- vector(mode = "list", length = length(La))
for(i in 1:length(La)){
    mma <- La[[i]]
    nsuba <- if(i == 1) attr(mma, "n") else c(nsuba, attr(mma, "n"))
    v <- sw(attr(mma, "importance"))
    dfr <- data.frame(covariate = names(v), importance = v)
    dfr$species <- "aeg"
    dfr$replicate <- i
    Limpa[[i]] <- dfr
}
tmpa <- do.call("rbind", Limpa)


Limpb <- vector(mode = "list", length = length(Lb))
for(i in 1:length(Lb)){
    mma <- Lb[[i]]
    nsubb <- if(i == 1) attr(mma, "n") else c(nsubb, attr(mma, "n"))
    v <- sw(attr(mma, "importance"))
    dfr <- data.frame(covariate = names(v), importance = v)
    dfr$species <- "alb"
    dfr$replicate <- i
    Limpb[[i]] <- dfr
    }

tmpb <- do.call("rbind", Limpb)

Limpc <- vector(mode = "list", length = length(Lc))
for(i in 1:length(Lc)){
    mma <- Lc[[i]]
    nsubc <- if(i == 1) attr(mma, "n") else c(nsubc, attr(mma, "n"))
    v <- sw(attr(mma, "importance"))
    dfr <- data.frame(covariate = names(v), importance = v)
    dfr$species <- "qui"
    dfr$replicate <- i
    Limpc[[i]] <- dfr
    }

tmpc <- do.call("rbind", Limpc)

na <- nchar(tmpa$covariate)
nb <- nchar(tmpb$covariate)
nc <- nchar(tmpc$covariate)
ma <- regexpr("_", tmpa$covariate, fixed=T) + 1
mb <- regexpr("_", tmpb$covariate, fixed=T) + 1
mc <- regexpr("_", tmpc$covariate, fixed=T) + 1
cova <- substr(tmpa$covariate, ma, na)
covb <- substr(tmpb$covariate, mb, nb)
covc <- substr(tmpc$covariate, mc, nc)

da <- tapply(tmpa$importance, cova, mean)
db <- tapply(tmpb$importance, covb, mean)
dc <- tapply(tmpc$importance, covc, mean)

impdat <- data.frame(
    mean = c(da, db, dc),
    covariate  = c(names(da), names(db), names(dc)))

impdat$species <- rep(c("Ae. aegypti",
                        "Ae. albopictus",
                        "Cx quinquefasciatus"),
                      times = c(length(da), length(db), length(dc)))

impdat$covariate <- reorder(impdat$covariate, impdat$mean,  max)

cex <- .8
xyplot(covariate ~ mean | species,
       data = impdat, subscripts = TRUE,
       layout = c(3, 1), between = list(x = 1/2),
       scales = list(tck = .5, cex = cex),
       strip = strip.custom(bg = grey(.9)),
       xlab = list("Selection probability",  cex = cex),
       panel = function(x, y, subscripts){
           panel.abline(h = y, col = grey(.5), lwd = 1/2)
           panel.abline(v = pretty(c(0,1)), col = grey(.5), lwd = 1/2)
           lpoints(x, y, pch = 19, col = colf, cex = cex)
           lab <- switch(unique(as.character(impdat$species[subscripts])),
                         "Ae. aegypti" = format(mean(nsuba), digits = 2, nsmall = 1),
                         "Ae. albopictus" = format(mean(nsubb), digits = 2, nsmall = 1),
                         "Cx quinquefasciatus" = format(mean(nsubc), digits = 2,  nsmall = 1))
           grid.text(y = unit(1, "npc") - unit(2, 'mm'),
                     x = unit(2, "mm"),
                     label = bquote(italic(n) == .(lab)),
                     hjust = 0)
       })

```


```{r fitted, include = F}

## fitted values, MMA hurdle models
resfit <- fitval()

## ratio L / W for figs
k <- 1069/672

```


## Fitted apparent density and tests by mosquito species


### _Ae. aegypti_

```{r fig3, crop = F,  fig.width = 9, fig.height = 9/k, fig.cap = cap_fig3}
cap_fig3 <- paste("Fig. 3. Fitted apparent density (a)",
                  "and corresponding pairwise tests (b) for",
                  "differences in fitted means",
                  "for adult Ae. aegypti mosquitoes collected in 2020",
                  "(89 trapping sessions) during",
                  "a field experiment in La Réunion Island.",
                  "Coding scheme for row and colmun labels:",
                  "sex (m / f) - CO2 (co2:yes / co2:no) - BG-Lure",
                  "(bgl:yes / bgl:no)")

plotfp(sp = "Ae. aegypti", Lx = La, cex = .8)
```

<br>

### _Ae. albopictus_

```{r fig4, crop = F,  fig.width = 9, fig.height = 9/k, fig.cap = cap_fig4}

cap_fig4 <- paste("Fig. 4. Fitted apparent density (a)",
                  "and corresponding pairwise tests (b) for",
                  "differences in fitted means",
                  "for adult Ae. albopictus mosquitoes collected in 2020",
                  "(89 trapping sessions) during",
                  "a field experiment in La Réunion Island.",
                  "Coding scheme for row and colmun labels:",
                  "sex (m / f) - CO2 (co2:yes / co2:no) - BG-Lure",
                  "(bgl:yes / bgl:no)")

plotfp(sp = "Ae. albopictus", Lx = Lb, cex = .8)

```

<br>

### _Cx quinquefasciatus_

```{r fig5, crop = F,  fig.width = 9, fig.height = 9/k, fig.cap = cap_fig5}

cap_fig5 <- paste("Fig. 5. Fitted apparent density (a)",
                  "and corresponding pairwise tests (b) for",
                  "differences in fitted means",
                  "for adult Cx quinquefasciatus mosquitoes collected in 2020",
                  "(89 trapping sessions) during",
                  "a field experiment in La Réunion Island.",
                  "Coding scheme for row and colmun labels:",
                  "sex (m / f) - CO2 (co2:yes / co2:no) - BG-Lure",
                  "(bgl:yes / bgl:no)\n\n")

plotfp(sp = "Cx quinquefasciatus", Lx = Lc, cex = .8)

```

# Supplementary Information

## Figure

### Proportion of males in _Ae. aegypti_ mosquito catches

```{r, include=FALSE}

fig_cap6 <- paste("Fig. S1. Proportion of males mosquitoes in catches,",
                  "according to mosquito species and CO~2~-baiting status",
                  "of BG-Sentinel traps",
                  "during a field experiment implemented in 2020,",
                  "La Réunion Island (mosquito data were aggregated",
                  "by date to avoid infinite data;",
                  "data from BG-Lure-baited traps were excluded;",
                  "fitted means were estimated with a beta-binomial",
                  "logistic regession model)")

tab$tdate <- tab$date

dat <- aggregate(cbind(males = aegm, females = aegf) ~ tdate + co2,
                 FUN = sum,
                 data = subset(tab,
                               !(bgl == "yes" | aegm == 0 & aegf == 0)))
dat$species <- "Ae. aegypti"

dat2 <- aggregate(cbind(males = albom, females = albof) ~ tdate + co2,
                 FUN = sum,
                 data = subset(tab,
                               !(bgl == "yes" | albom == 0 & albof == 0)))
dat2$species <- "Ae. albopictus"

Dat <- rbind(dat, dat2)

fm <- aodml(cbind(males, females) ~ species * co2, family = "bb", data = Dat)
summary(fm)

cex <- .8

figS1 <- dotplot(co2 ~ males/(males + females) | species, data = Dat,
                layout = c(1, 2), between = lst(y = 1/2),
                strip = strip.custom(bg = grey(.9)),
                scales = list(cex = cex, tck = .5),
                key = list(space = "top",
                           text = list(c("data", "median", "fitted mean"), cex = cex),
                           points= list(pch = c(16, 19, 8), col = c(4, 1, 2)), cex = c(1, 1, 1.5)),
                xlab = list("Proportion of males in catches", cex = cex),
                ylab = list("Addition of carbon dioxid", cex = cex),
                col = 4) +
    latticeExtra::layer(panel.grid(h = -1, v = -1, col = grey(.8)), under = T) +
    dotplot(co2 ~ fitted(fm) | species, col = 2, pch = 8, cex = 1.5, data = Dat) +
    bwplot(co2 ~ males/(males+females) | species, data = Dat)

``` 


```{r figS1, fig.cap=fig_cap6, out.width="80%"}
figS1
```


## Tables

<style>
.table>tbody>tr>td{
  padding: 0;
}
</style>

```{r, cache = F}
## detection proba table 1
X <- sSen[, -(1:2)]
X[,1] <- rep(c("Control", "CO<sub>2</sub>", "BG-Lure", "CO<sub>2</sub> + BG-Lure"), 6)
names(X)[(ncol(X)-2):ncol(X)] <- c("estimated", "upper limit", "lower limit") 

cap1 <- paste("Table S1. Observed adult mosquito detection probability from data collected",
              "in 2020 (89 trapping sessions) during a field experiment",
              "in La Réunion Island.")
digits <- 2
fs <- 16

tab1 <- kbl(X[, c(1:3, 5, 4)],
            escape = FALSE, linesep = "", row.names = FALSE, digits = digits,
            format.args = list(digits = digits + 1,  nsmall = digits),
            caption = cap1, font_size = fs) %>%
    kable_styling(full_width = TRUE, bootstrap_options = "condensed", position = "left", font_size = fs) %>%
    kable_classic(html_font = "serif") %>%
    add_header_above(c(" " = 2, "Bootstrap estimates (B = 200)" = 3)) %>%
    row_spec(0, font_size = fs) %>%
    pack_rows(index = c("Ae. aegypti" = 8,
                        "Ae. albopictus" = 8,
                        "Cx quinquefasciatus" = 8),
              bold = F, italic = T, indent = TRUE, hline_after = TRUE) %>%
    pack_rows(index = rep(c("males" = 4, "females" = 4), 3),
              bold = T, italic = F, indent = FALSE, hline_after = FALSE)
save_kable(tab1, "tab/tab1.html")
tab1
```

## Apparent density

```{r, cache = FALSE} 

Xd <- sDens[, -(1:2)]
Xd[,1] <- rep(c("Control", "CO<sub>2</sub>", "BG-Lure", "CO<sub>2</sub> + BG-Lure"), 6)
names(Xd)[(ncol(Xd)-2):ncol(Xd)] <- c("Estimated", "lower limit", "upper limit") 

cap2 <- paste("Table S2. Observed apparent adult mosquito density from data collected",
              "in 2020 (89 trapping sessions) during a field experiment",
              "in La Réunion Island.")

digits <- 1

fs <- 16
tab2 <- kbl(Xd,
            escape = F, linesep = "", row.names = FALSE,  digits = digits,
            format.args = list(digits = digits + 1, nsmall = digits),
            caption = cap2, font_size = fs) %>%
    kable_styling(full_width = TRUE, bootstrap_options = "condensed", position = "left", font_size = fs) %>%
    kable_classic(html_font = "serif") %>%
    add_header_above(c(" " = 2, "Bootstrap estimates (B = 200)" = 3), font_size = fs) %>%
    row_spec(0, font_size = fs) %>%
    pack_rows(index = c("Ae. aegypti" = 8,
                        "Ae. albopictus" = 8,
                        "Cx quinquefasciatus" = 8),
              bold = F, italic = TRUE, indent = TRUE, hline_after = TRUE) %>%
    pack_rows(index = rep(c("males" = 4, "females" = 4), 3),
              bold = T, italic = FALSE, indent = FALSE,
              hline_after = FALSE)

save_kable(tab2, "tab/tab2.html")
tab2
```


## Coefficients of multi hurdle model averaging

### _Ae. aegypti_

```{r, cache = F}

cap3 <- paste("Table S3. Coefficients of a multi hurdle-model averaging of",
              "apparent density for adult <it>Ae. aegypti</it>",
              "mosquitoes, fitted with data collected in 2020",
              "(89 trapping sessions) during a field experiment",
              "in La Réunion Island. The hurdle model was made",
              "of (i) a sub-model of absence probability (logistic",
              "Bernoulli regression model, generating all the",
              "0's - i.e., <b>the hurdle)</b>, and (ii) a sub-model of",
              "abundance (0-truncated negative binomial model,",
              "generating the strictly positive counts). The two",
              "sub-models were jointly fitted with a maximum",
              "likelihood method.")

tab3 <- coefLx(La, cap = cap3, lab = "S3", fs = 16)
save_kable(tab3, "tab/tab3.html")
tab3
```

### _Ae. albopictus_

```{r, cache = FALSE}
cap4 <- paste("Table S4. Coefficients of a multi hurdle-model averaging of",
              "apparent density for adult <it>Ae. albopictus</it>",
              "mosquitoes, fitted with data collected in 2020",
              "(89 trapping sessions) during a field experiment",
              "in La Réunion Island. The hurdle model was made",
              "of a sub-model of absence probability (logistic",
              "Bernoulli regression model, generating all the",
              "0's - i.e., <b>the hurdle</b>), and a sub-model of",
              "abundance (0-truncated negative binomial model,",
              "generating the strictly positive counts). The two",
              "sub-models were jointly fitted with a maximum",
              "likelihood method.")

tab4 <- coefLx(Lb, cap = cap4, lab = "S4", fs = 16)
save_kable(tab4, "tab/tab4.html")
tab4
```

### _Cx quinquefasciatus_

```{r, cache = FALSE}
cap5 <- paste("Table S5. Coefficients of a multi hurdle-model averaging of",
              "apparent density for adult <it>Cx quinquefasciatus</it>",
              "mosquitoes, fitted with data collected in 2020",
              "(89 trapping sessions) during a field experiment",
              "in La Réunion Island. The hurdle model was made",
              "Bernoulli regression model, generating all the",
              "0's - i.e., <b>the hurdle</b>), and a sub-model of",
              "abundance (0-truncated negative binomial model,",
              "generating the strictly positive counts). The two",
              "sub-models were jointly fitted with a maximum",
              "likelihood method.")

tab5 <- coefLx(Lb, cap = cap5, lab = "S5", fs = 16)
save_kable(tab5, "tab/tab5.html")
tab5
```
