# Supplementary material for: Optimization of adult mosquito trap settings to monitor populations of Aedes and Culex mosquitoes, vectors of arboviruses in La Reunion
Source: Sci Rep. 2022 Nov 15;12:19544. doi: 10.1038/s41598-022-24191-9 (PMC9666360; doi:10.1038/s41598-022-24191-9)
Supplement: Supplementary file 1 — Supplementary Information 1. [file 41598_2022_24191_MOESM1_ESM.zip › data/tab.txt]

aegf	aegm	albof	albom	quinquef	quinquem	site	trap	bgl	co2	bait	date	bloc
1	0	0	1	0	0	0	S1	P05	yes	no	yes-no	2020-10-05	B1
2	0	0	0	0	0	0	S2	P16	yes	no	yes-no	2020-10-05	B1
3	0	0	0	0	0	0	S1	P07	yes	yes	yes-yes	2020-10-05	B1
4	0	1	0	1	0	0	S2	P18	yes	yes	yes-yes	2020-10-05	B1
5	6	1	0	0	1	0	S1	P06	no	yes	no-yes	2020-10-05	B1
6	0	1	0	0	0	0	S2	P17	no	yes	no-yes	2020-10-05	B1
7	1	2	0	0	0	0	S1	P04	no	no	no-no	2020-10-05	B1
8	0	0	0	0	1	0	S2	P15	no	no	no-no	2020-10-05	B1
9	0	0	2	1	9	1	S2	P15	yes	no	yes-no	2020-10-06	B1
10	6	0	7	1	3	0	S1	P06	yes	yes	yes-yes	2020-10-06	B1
11	0	0	0	0	41	1	S2	P17	yes	yes	yes-yes	2020-10-06	B1
12	13	8	33	16	0	0	S1	P05	no	yes	no-yes	2020-10-06	B1
13	0	0	0	0	27	3	S2	P16	no	yes	no-yes	2020-10-06	B1
14	0	0	5	3	2	3	S2	P18	no	no	no-no	2020-10-06	B1
15	1	0	7	0	0	0	S1	P07	yes	no	yes-no	2020-10-07	B1
16	1	2	4	2	2	6	S2	P18	yes	no	yes-no	2020-10-07	B1
17	6	10	43	5	1	6	S1	P05	yes	yes	yes-yes	2020-10-07	B1
18	1	1	3	0	0	0	S2	P16	yes	yes	yes-yes	2020-10-07	B1
19	23	85	11	18	5	29	S1	P04	no	yes	no-yes	2020-10-07	B1
20	1	3	2	1	21	12	S2	P15	no	yes	no-yes	2020-10-07	B1
21	8	0	4	0	0	0	S1	P06	no	no	no-no	2020-10-07	B1
22	2	3	2	0	11	0	S2	P17	no	no	no-no	2020-10-07	B1
23	0	1	2	0	1	2	S1	P06	yes	no	yes-no	2020-10-08	B1
24	1	1	0	0	0	1	S2	P17	yes	no	yes-no	2020-10-08	B1
25	16	19	7	9	2	7	S1	P04	yes	yes	yes-yes	2020-10-08	B1
26	0	0	0	2	11	7	S2	P15	yes	yes	yes-yes	2020-10-08	B1
27	2	1	14	1	4	1	S1	P07	no	yes	no-yes	2020-10-08	B1
28	4	7	4	2	10	9	S2	P18	no	yes	no-yes	2020-10-08	B1
29	1	1	5	1	0	0	S1	P05	no	no	no-no	2020-10-08	B1
30	0	0	6	0	2	1	S2	P16	no	no	no-no	2020-10-08	B1
31	0	0	0	0	0	0	S1	P05	yes	no	yes-no	2020-10-26	B2
32	1	0	2	1	11	0	S2	P16	yes	no	yes-no	2020-10-26	B2
33	1	0	5	0	0	0	S1	P07	yes	yes	yes-yes	2020-10-26	B2
34	0	2	1	2	4	0	S2	P18	yes	yes	yes-yes	2020-10-26	B2
35	21	4	10	3	7	1	S1	P06	no	yes	no-yes	2020-10-26	B2
36	2	4	5	15	9	0	S2	P17	no	yes	no-yes	2020-10-26	B2
37	8	15	5	3	0	1	S1	P04	no	no	no-no	2020-10-26	B2
38	0	0	23	10	19	0	S2	P15	no	no	no-no	2020-10-26	B2
39	12	11	5	1	0	1	S1	P04	yes	no	yes-no	2020-10-27	B2
40	0	1	3	0	5	0	S2	P15	yes	no	yes-no	2020-10-27	B2
41	7	5	0	1	5	0	S1	P05	no	yes	no-yes	2020-10-27	B2
42	2	0	2	1	23	4	S2	P16	no	yes	no-yes	2020-10-27	B2
43	1	1	7	1	0	0	S1	P07	no	no	no-no	2020-10-27	B2
44	0	0	7	3	4	0	S2	P18	no	no	no-no	2020-10-27	B2
45	0	0	2	0	0	0	S1	P07	yes	no	yes-no	2020-10-28	B2
46	2	0	3	3	1	1	S2	P18	yes	no	yes-no	2020-10-28	B2
47	5	7	0	0	4	2	S1	P05	yes	yes	yes-yes	2020-10-28	B2
48	8	10	3	0	0	1	S1	P04	no	no	no-no	2020-10-28	B2
49	1	1	5	0	8	0	S1	P06	no	no	no-no	2020-10-28	B2
50	3	2	8	1	6	0	S2	P15	no	no	no-no	2020-10-28	B2
51	0	1	2	0	5	1	S2	P17	no	no	no-no	2020-10-28	B2
52	0	0	1	1	3	0	S1	P06	yes	no	yes-no	2020-10-29	B2
53	0	0	0	0	4	0	S2	P15	yes	no	yes-no	2020-10-29	B2
54	0	0	0	0	0	0	S2	P17	yes	no	yes-no	2020-10-29	B2
55	15	30	1	1	3	7	S1	P04	yes	yes	yes-yes	2020-10-29	B2
56	0	0	0	0	4	0	S1	P07	no	yes	no-yes	2020-10-29	B2
57	0	0	0	0	6	0	S2	P18	no	yes	no-yes	2020-10-29	B2
58	0	2	0	0	1	0	S1	P05	no	no	no-no	2020-10-29	B2
59	0	0	0	0	7	0	S2	P16	no	no	no-no	2020-10-29	B2
60	9	5	4	0	0	0	S1	P05	yes	no	yes-no	2020-11-09	B3
61	1	0	10	4	6	0	S2	P16	yes	no	yes-no	2020-11-09	B3
62	4	24	2	21	12	0	S2	P18	yes	yes	yes-yes	2020-11-09	B3
63	27	7	2	5	18	1	S1	P06	no	yes	no-yes	2020-11-09	B3
64	1	8	5	4	26	2	S2	P17	no	yes	no-yes	2020-11-09	B3
65	9	21	19	7	2	1	S1	P04	no	no	no-no	2020-11-09	B3
66	0	0	10	0	4	0	S2	P15	no	no	no-no	2020-11-09	B3
67	6	16	6	6	5	6	S1	P04	yes	no	yes-no	2020-11-10	B3
68	2	0	10	0	3	0	S2	P15	yes	no	yes-no	2020-11-10	B3
69	0	1	2	1	4	18	S1	P06	yes	yes	yes-yes	2020-11-10	B3
70	14	8	1	1	4	4	S1	P05	no	yes	no-yes	2020-11-10	B3
71	5	6	18	7	29	13	S2	P16	no	yes	no-yes	2020-11-10	B3
72	0	1	0	1	0	0	S1	P07	no	no	no-no	2020-11-10	B3
73	6	6	1	2	1	0	S2	P18	no	no	no-no	2020-11-10	B3
74	1	0	5	0	0	0	S1	P07	yes	no	yes-no	2020-11-11	B3
75	0	2	4	0	0	0	S2	P18	yes	no	yes-no	2020-11-11	B3
76	5	5	0	2	4	3	S1	P05	yes	yes	yes-yes	2020-11-11	B3
77	1	0	11	6	8	2	S2	P16	yes	yes	yes-yes	2020-11-11	B3
78	85	170	1	1	26	6	S1	P04	no	yes	no-yes	2020-11-11	B3
79	1	1	10	1	6	0	S2	P15	no	yes	no-yes	2020-11-11	B3
80	3	0	2	1	4	0	S1	P06	no	no	no-no	2020-11-11	B3
81	1	1	0	0	2	0	S2	P17	no	no	no-no	2020-11-11	B3
82	0	2	2	1	5	2	S1	P06	yes	no	yes-no	2020-11-12	B3
83	1	2	1	3	7	0	S2	P17	yes	no	yes-no	2020-11-12	B3
84	10	24	0	13	7	8	S1	P04	yes	yes	yes-yes	2020-11-12	B3
85	0	0	1	8	11	2	S2	P15	yes	yes	yes-yes	2020-11-12	B3
86	8	2	1	0	23	3	S1	P07	no	yes	no-yes	2020-11-12	B3
87	4	6	0	10	31	1	S2	P18	no	yes	no-yes	2020-11-12	B3
88	0	1	2	1	2	0	S1	P05	no	no	no-no	2020-11-12	B3
89	0	0	8	2	13	1	S2	P16	no	no	no-no	2020-11-12	B3
