# Supplementary material for: Optimization of adult mosquito trap settings to monitor populations of Aedes and Culex mosquitoes, vectors of arboviruses in La Reunion
Source: Sci Rep. 2022 Nov 15;12:19544. doi: 10.1038/s41598-022-24191-9 (PMC9666360; doi:10.1038/s41598-022-24191-9)
Supplement: Supplementary file 1 — Supplementary Information 1. [file 41598_2022_24191_MOESM1_ESM.zip › src/functions.R]

# This file contains the following functions:
#
# (1) extractAICc
# (2) dropterm.AICc
# (3) addterm.AICc
# (4) stepAICc
#
# Code originally written by B.D. Ripley and W.N. Venables
# with changes in the extractAICc function and others written
# by Christoph Scherber, 4th/5th May 2009.
#
# The function stepAICc may be used to perform AICc-based model selection
# if sample sizes are too small to use AIC.
#
# AICc is a version of AIC corrected for small sample sizes
# as defined in Burnham & Anderson, 2002.

extractAICc=function (fit, scale, k = 2, ...)
{
    if (fit$method == "REML") # minor modification by CFD; was: " !="ML", but for any normal glm the method is "glm.fit" so it wouldn't work
        stop("AIC undefined for REML fit")
    res <- logLik(fit)
    edf <- attr(res, "df")
    n=length(residuals(fit))
    c(edf,-2 * res + k * edf+2*edf*(edf+1)/(n-edf-1))
}

dropterm.AICc=
function (object, scope, scale = 0, test = c("none", "Chisq"),
    k = 2, sorted = FALSE, trace = FALSE, ...)
{
    tl <- attr(terms(object), "term.labels")
    if (missing(scope))
        scope <- drop.scope(object)
    else {
        if (!is.character(scope))
            scope <- attr(terms(update.formula(object, scope)),
                "term.labels")
        if (!all(match(scope, tl, 0L)))
            stop("scope is not a subset of term labels")
    }
    ns <- length(scope)
    ans <- matrix(nrow = ns + 1L, ncol = 2L, dimnames = list(c("<none>",
        scope), c("df", "AIC")))
    ans[1, ] <- extractAICc(object, scale, k = k, ...)
    env <- environment(formula(object))
    n0 <- length(object$residuals)
    for (i in seq(ns)) {
        tt <- scope[i]
        if (trace) {
            message("trying -", tt)
            utils::flush.console()
        }
        nfit <- update(object, as.formula(paste("~ . -", tt)),
            evaluate = FALSE)
        nfit <- eval(nfit, envir = env)
        ans[i + 1, ] <- extractAICc(nfit, scale, k = k, ...)
        if (length(nfit$residuals) != n0)
            stop("number of rows in use has changed: remove missing values?")
    }
    dfs <- ans[1L, 1L] - ans[, 1L]
    dfs[1L] <- NA
    aod <- data.frame(Df = dfs, AIC = ans[, 2])
    o <- if (sorted)
        order(aod$AIC)
    else seq_along(aod$AIC)
    test <- match.arg(test)
    if (test == "Chisq") {
        dev <- ans[, 2L] - k * ans[, 1L]
        dev <- dev - dev[1L]
        dev[1L] <- NA
        nas <- !is.na(dev)
        P <- dev
        P[nas] <- safe_pchisq(dev[nas], dfs[nas], lower.tail = FALSE)
        aod[, c("LRT", "Pr(Chi)")] <- list(dev, P)
    }
    aod <- aod[o, ]
    head <- c("Single term deletions", "\nModel:", deparse(as.vector(formula(object))))
    if (scale > 0)
        head <- c(head, paste("\nscale: ", format(scale), "\n"))
    class(aod) <- c("anova", "data.frame")
    attr(aod, "heading") <- head
    aod
}

##
addterm.AICc=function (object, scope, scale = 0, test = c("none", "Chisq"),
    k = 2, sorted = FALSE, trace = FALSE, ...)
{
    if (missing(scope) || is.null(scope))
        stop("no terms in scope")
    if (!is.character(scope))
        scope <- add.scope(object, update.formula(object, scope))
    if (!length(scope))
        stop("no terms in scope for adding to object")
    ns <- length(scope)
    ans <- matrix(nrow = ns + 1L, ncol = 2L, dimnames = list(c("<none>",
        scope), c("df", "AIC")))
    ans[1L, ] <- extractAICc(object, scale, k = k, ...)
    n0 <- length(object$residuals)
    env <- environment(formula(object))
    for (i in seq(ns)) {
        tt <- scope[i]
        if (trace) {
            message("trying +", tt)
            utils::flush.console()
        }
        nfit <- update(object, as.formula(paste("~ . +", tt)),
            evaluate = FALSE)
        nfit <- eval(nfit, envir = env)
        ans[i + 1L, ] <- extractAICc(nfit, scale, k = k, ...)
        if (length(nfit$residuals) != n0)
            stop("number of rows in use has changed: remove missing values?")
    }
    dfs <- ans[, 1L] - ans[1L, 1L]
    dfs[1L] <- NA
    aod <- data.frame(Df = dfs, AIC = ans[, 2L])
    o <- if (sorted)
        order(aod$AIC)
    else seq_along(aod$AIC)
    test <- match.arg(test)
    if (test == "Chisq") {
        dev <- ans[, 2L] - k * ans[, 1L]
        dev <- dev[1L] - dev
        dev[1L] <- NA
        nas <- !is.na(dev)
        P <- dev
        P[nas] <- safe_pchisq(dev[nas], dfs[nas], lower.tail = FALSE)
        aod[, c("LRT", "Pr(Chi)")] <- list(dev, P)
    }
    aod <- aod[o, ]
    head <- c("Single term additions", "\nModel:", deparse(as.vector(formula(object))))
    if (scale > 0)
        head <- c(head, paste("\nscale: ", format(scale), "\n"))
    class(aod) <- c("anova", "data.frame")
    attr(aod, "heading") <- head
    aod
}

##
stepAICc=function (object, scope, scale = 0, direction = c("both", "backward",
    "forward"), trace = 1, keep = NULL, steps = 1000, use.start = FALSE,
    k = 2, ...)
{
    mydeviance <- function(x, ...) {
        dev <- deviance(x)
        if (!is.null(dev))
            dev
        else extractAICc(x, k = 0)[2L]
    }
    cut.string <- function(string) {
        if (length(string) > 1L)
            string[-1L] <- paste("\n", string[-1L], sep = "")
        string
    }
    re.arrange <- function(keep) {
        namr <- names(k1 <- keep[[1L]])
        namc <- names(keep)
        nc <- length(keep)
        nr <- length(k1)
        array(unlist(keep, recursive = FALSE), c(nr, nc), list(namr,
            namc))
    }
    step.results <- function(models, fit, object, usingCp = FALSE) {
        change <- sapply(models, "[[", "change")
        rd <- sapply(models, "[[", "deviance")
        dd <- c(NA, abs(diff(rd)))
        rdf <- sapply(models, "[[", "df.resid")
        ddf <- c(NA, abs(diff(rdf)))
        AIC <- sapply(models, "[[", "AIC")
        heading <- c("Stepwise Model Path \nAnalysis of Deviance Table",
            "\nInitial Model:", deparse(as.vector(formula(object))),
            "\nFinal Model:", deparse(as.vector(formula(fit))),
            "\n")
        aod <- if (usingCp)
            data.frame(Step = change, Df = ddf, Deviance = dd,
                `Resid. Df` = rdf, `Resid. Dev` = rd, Cp = AIC,
                check.names = FALSE)
        else data.frame(Step = change, Df = ddf, Deviance = dd,
            `Resid. Df` = rdf, `Resid. Dev` = rd, AIC = AIC,
            check.names = FALSE)
        attr(aod, "heading") <- heading
        class(aod) <- c("Anova", "data.frame")
        fit$anova <- aod
        fit
    }
    Terms <- terms(object)
    object$formula <- Terms
    if (inherits(object, "lme"))
        object$call$fixed <- Terms
    else if (inherits(object, "gls"))
        object$call$model <- Terms
    else object$call$formula <- Terms
    if (use.start)
        warning("'use.start' cannot be used with R's version of glm")
    md <- missing(direction)
    direction <- match.arg(direction)
    backward <- direction == "both" | direction == "backward"
    forward <- direction == "both" | direction == "forward"
    if (missing(scope)) {
        fdrop <- numeric(0)
        fadd <- attr(Terms, "factors")
        if (md)
            forward <- FALSE
    }
    else {
        if (is.list(scope)) {
            fdrop <- if (!is.null(fdrop <- scope$lower))
                attr(terms(update.formula(object, fdrop)), "factors")
            else numeric(0)
            fadd <- if (!is.null(fadd <- scope$upper))
                attr(terms(update.formula(object, fadd)), "factors")
        }
        else {
            fadd <- if (!is.null(fadd <- scope))
                attr(terms(update.formula(object, scope)), "factors")
            fdrop <- numeric(0)
        }
    }
    models <- vector("list", steps)
    if (!is.null(keep))
        keep.list <- vector("list", steps)
    if (is.list(object) && (nmm <- match("nobs", names(object),
        0)) > 0)
        n <- object[[nmm]]
    else n <- length(residuals(object))
    fit <- object
    bAIC <- extractAICc(fit, scale, k = k, ...)
    edf <- bAIC[1L]
    bAIC <- bAIC[2L]
    if (is.na(bAIC))
        stop("AIC is not defined for this model, so stepAIC cannot proceed")
    nm <- 1
    Terms <- terms(fit)
    if (trace) {
        cat("Start:  AICc=", format(round(bAIC, 2)), "\n", cut.string(deparse(as.vector(formula(fit)))),
            "\n\n", sep = "")
        utils::flush.console()
    }
    models[[nm]] <- list(deviance = mydeviance(fit), df.resid = n -
        edf, change = "", AIC = bAIC)
    if (!is.null(keep))
        keep.list[[nm]] <- keep(fit, bAIC)
    usingCp <- FALSE
    while (steps > 0) {
        steps <- steps - 1
        AIC <- bAIC
        ffac <- attr(Terms, "factors")
        if (!is.null(sp <- attr(Terms, "specials")) && !is.null(st <- sp$strata))
            ffac <- ffac[-st, ]
        scope <- factor.scope(ffac, list(add = fadd, drop = fdrop))
        aod <- NULL
        change <- NULL
        if (backward && length(scope$drop)) {
            aod <- dropterm.AICc(fit, scope$drop, scale = scale, trace = max(0,
                trace - 1), k = k, ...)
            rn <- row.names(aod)
            row.names(aod) <- c(rn[1L], paste("-", rn[-1L], sep = " "))
            if (any(aod$Df == 0, na.rm = TRUE)) {
                zdf <- aod$Df == 0 & !is.na(aod$Df)
                nc <- match(c("Cp", "AIC"), names(aod))
                nc <- nc[!is.na(nc)][1L]
                ch <- abs(aod[zdf, nc] - aod[1, nc]) > 0.01
                if (any(ch)) {
                  warning("0 df terms are changing AIC")
                  zdf <- zdf[!ch]
                }
                if (length(zdf) > 0L)
                  change <- rev(rownames(aod)[zdf])[1L]
            }
        }
        if (is.null(change)) {
            if (forward && length(scope$add)) {
                aodf <- addterm.AICc(fit, scope$add, scale = scale,
                  trace = max(0, trace - 1), k = k, ...)
                rn <- row.names(aodf)
                row.names(aodf) <- c(rn[1L], paste("+", rn[-1L],
                  sep = " "))
                aod <- if (is.null(aod))
                  aodf
                else rbind(aod, aodf[-1, , drop = FALSE])
            }
            attr(aod, "heading") <- NULL
            if (is.null(aod) || ncol(aod) == 0)
                break
            nzdf <- if (!is.null(aod$Df))
                aod$Df != 0 | is.na(aod$Df)
            aod <- aod[nzdf, ]
            if (is.null(aod) || ncol(aod) == 0)
                break
            nc <- match(c("Cp", "AIC"), names(aod))
            nc <- nc[!is.na(nc)][1L]
            o <- order(aod[, nc])
            if (trace) {
                print(aod[o, ])
                utils::flush.console()
            }
            if (o[1L] == 1)
                break
            change <- rownames(aod)[o[1L]]
        }
        usingCp <- match("Cp", names(aod), 0) > 0
        fit <- update(fit, paste("~ .", change), evaluate = FALSE)
        fit <- eval.parent(fit)
        if (is.list(fit) && (nmm <- match("nobs", names(fit),
            0)) > 0)
            nnew <- fit[[nmm]]
        else nnew <- length(residuals(fit))
        if (nnew != n)
            stop("number of rows in use has changed: remove missing values?")
        Terms <- terms(fit)
        bAIC <- extractAICc(fit, scale, k = k, ...)
        edf <- bAIC[1L]
        bAIC <- bAIC[2L]
        if (trace) {
            cat("\nStep:  AICc=", format(round(bAIC, 2)), "\n",
                cut.string(deparse(as.vector(formula(fit)))),
                "\n\n", sep = "")
            utils::flush.console()
        }
        if (bAIC >= AIC + 1e-07)
            break
        nm <- nm + 1
        models[[nm]] <- list(deviance = mydeviance(fit), df.resid = n -
            edf, change = change, AIC = bAIC)
        if (!is.null(keep))
            keep.list[[nm]] <- keep(fit, bAIC)
    }
    if (!is.null(keep))
        fit$keep <- re.arrange(keep.list[seq(nm)])
    step.results(models = models[seq(nm)], fit, object, usingCp)
}

## Function for bootrstrap resampling
## data: the dataset to be analysed

## id: a vector of names of the set of features idntifying a sampling
## unit (eg, site and date)of sampling units: must be the name of a
## column in data.

## B: the number of replicates

resamplui <- function(data, id, B){
    pos <- match(id, names(data))
    vid <- do.call("paste0", data[, pos, drop = F])
    uvid <- unique(vid)
    ## uvid is the vector of sample units in the initial dataset
    Ldata <- vector(mode= "list", length = B)
    for(i in 1:B){
        ruvid <- sample(uvid,
                        size = length(uvid),
                        replace = T)
        L <- vector(mode = "list", length = length(ruvid))
        for(j in 1:length(L)){
            vpos <- which(vid == ruvid[j])
            L[[j]] <- data[vpos, ]
        }
        Ldata[[i]] <- do.call("rbind", L)
        }
    class(Ldata) <- c(class(Ldata), "btData")

    ## stores the original data
    attr(Ldata, which = "data") <- data

    ## stores the number of bootstrap resampling
    attr(Ldata, which = "B") <- B

    ## stores the name(s) of variable(s) defining the resampling units
    attr(Ldata, which = "id") <- id

    return(Ldata)
}

## defines a generic function to retrieve the absence data
absence <- function(obj, ...) {
    UseMethod("absence")
}

## default method for retrieving absence data
absence.default <- function(obj, ...) {
    cat("This is a generic function\n")
}

## method to compute the frequency of absence from a dataset
absence.btData <- function(obj, target, treatment, ref, ...){
    ## original data
    tab0 <- attr(obj, which = "data")
    data <- obj

    ## target is a character vector of column names in the original dataset
    ## defining the population of interest
    cols <- match(target, names(tab0))

    ## name of reatment data (baiting scheme, here): the name of a
    ## column in the provided data set (e.g. a factor with the
    ## different baits used in a bait-comparison experiment)
    ttt <- match(treatment, names(tab0))

    ## Original data: frequency of no-catch data
    cols <- match(target, names(tab0))
    ttt0 <- factor(tab0[ , ttt])
    n0 <- if(length(cols) > 1) rowSums(tab0[, cols]) else tab0[, cols]

    d0 <- data.frame(treatment = ttt0, observed = n0)

    dat0 <- aggregate(observed ~ treatment, data = d0,
                      FUN = function(x) 1 - mean(x > 0, na.rm = T))
    names(dat0)[1] <- treatment

    dat0$index <- factor("unscaled", levels = c("unscaled", "scaled"))

    ## Bootstrapped data
    L  <- lapply(obj,
                 FUN = function(x){
                     ## frequency
                     cols1 <- match(target, names(x))
                     ttt1 <- factor(as.character(x[, match(treatment, names(x))]))
                     n1 <- if(length(cols1) > 1) rowSums(x[, cols1]) else x[, cols1]
                     dat <- data.frame(estimate = ifelse(n1 > 0, 0, 1),
                                       ttt = ttt1)
                     dfr1 <- aggregate(estimate ~ ttt, data = dat,
                              FUN = function(x) mean(x, na.rm = T))
            names(dfr1)[1] <- treatment
            dfr1$index <- factor("unscaled",  levels = c("unscaled", "scaled"))
            return(dfr1)
        })

    ## now applies the function to all the bootstrapped data sets
    bt <- do.call("rbind", L)

    ## scaled values (scaling factor = mean of the ref categ)
    pref <- mean(bt$estimate[bt[, treatment] == ref], na.rm = TRUE)
    dat1 <- dat0
    dat1$observed <- dat0$observed / pref
    dat1$index <- factor("scaled", levels = c("unscaled", "scaled"))
    ##stack the bs data (frequency and scaled fequency of
    ##absence data and combines with the original data in the long
    ##format
    longobs <- rbind(dat0, dat1)

    bt2 <- bt
    bt2$estimate <- bt$estimate / pref
    bt2$index <- factor("scaled",  levels = c("unscaled", "scaled"))
    BT <- merge(longobs, rbind(bt, bt2), by = c('index', treatment), sort = TRUE)
    ## store the original data (means) for later use
    attr(BT, "observed") <- longobs
    attr(BT, "treatment") <- treatment
    attr(BT, "ref") <- ref
    attr(BT, "B") <- attr(obj, "B")

    ## new class bt
    class(BT) <- c(class(BT), "bt")

    return(BT)
}

## defines a generic function to retrieve apparent density data
appdens <- function(obj, ...) {
    UseMethod("appdens")
}

## default method for retrieving apparent density data TO DO: write
## something more useful !!!

appdens.default <- function(obj, ...) {
    cat("This is a generic function\n")
}

## method to retrieve the apparent density from a
## bootstrapped dataset
appdens.btData <- function(obj, target, treatment, ref, ...){
    ## original data
    tab0 <- attr(obj, which = "data")

    ## function to collect info from each dataset

    ## target: character vector with the name(s) of the column(s)
    ## defining the population (e.g. aegm)

    ## ref: reference category for the treatment

    counts <- function(data, target, treatment, ref){
        pos <- which(names(data) %in% treatment)
        ttt <- factor(as.character(data[, pos]))
        xcnt <- which(names(data) %in% target)
        m_t <- if(length(xcnt) > 1) rowSums(data[ , xcnt]) else data[ , xcnt]
            d1 <- data.frame(
            estimate = m_t,
            treatment = ttt,
            index = factor(rep("unscaled", length(m_t)), levels = c("unscaled", "scaled")))
        ## mean count in case of presence
        dfr1 <- aggregate(estimate ~ treatment + index, data = d1,
                          FUN = mean, na.rm = T)
        names(dfr1)[1] <- treatment
        return(dfr1)
    }

    ## initial data
    dfr0 <- counts(tab0,
                   target = target,
                   treatment = treatment,
                   ref = ref)
    esti <- which(names(dfr0) == "estimate")
    names(dfr0)[esti] <- "observed"

    ## loops over the bootstrapped dataset and stores the results in a
    ## list
    L <- lapply(obj,
                function(x, ini = dfr0){
                    dfr1 <- counts(x, target = target, treatment = treatment, ref = ref)
                    dfr <- merge(dfr0, dfr1, by = c("index", treatment))
                    dfr[order(dfr$index, dfr[, 1]) , ]
                })
    bt <- do.call("rbind", L)
    rownames(bt) <- seq(nrow(bt))

    ## scaled values (scaling factor = mean of the ref categ)
    pref <- mean(bt$estimate[bt[, treatment] == ref], na.rm = TRUE)

    bt2 <- bt
    bt2$observed <- bt$observed / pref
    bt2$estimate <- bt$estimate / pref
    bt2$index <- factor("scaled", levels = c("unscaled", "scaled"))
    BT <- rbind(bt, bt2)

    ## new class bt
    class(BT) <- c(class(BT), "bt")

    ## observed data (long format)
    attr(BT, "observed") <- dfr0
    ## name of variables defining the treatment
    attr(BT, "treatment") <- treatment
    ## name of the ref category of the treatment variable
    attr(BT, "ref") <- ref
    attr(BT, "B") <- attr(obj, "B")

    return(BT)
}

summarize <- function(obj, ...) {
    UseMethod("summarize")
}

summarize.default <- function(obj, ...) {
    cat("This is a generic function\n")
}

summarize.bt <- function(obj, alpha = .05, ...){
    B <- attr(obj, "B")
    treatment <- attr(obj, "treatment")
    pos <- which(names(obj) == treatment)
    names(obj)[pos] <- "treatment"
    obj$treatment <- factor(as.character(obj$treatment))
    lev <- levels(obj$treatment)
    ref <- attr(obj, "ref")

    L <- by(obj,
            INDICES = list(index = obj$index,
                           treatment = obj$treatment),
            FUN = function(x){
                data.frame(
                    index = unique(x$index),
                    treatment = unique(x$treatment),
                    observed = unique(x$observed),
                    estimate = mean(x$estimate, na.rm = TRUE),
                    ll = quantile(x$estimate, probs = alpha/2, na.rm = TRUE),
                    ul = quantile(x$estimate, probs = 1 - alpha/2, na.rm = TRUE))
            })

    out <- do.call("rbind", L)
    rownames(out) <- seq(nrow(out))
    out <- out[order(out$index, out$treatment), ]
    names(out)[which(names(out) == "treatment")] <- treatment
    attr(out, "alpha")  <-  alpha
    attr(out, "treatment") <- treatment
    attr(out, "ref") <- ref
    class(out) <- c(class(out), "sbt")
    return(out)
}

printHTML <- function(x, ...) {
    UseMethod("printHTML")
}

## TO DO: write something more useful !!!
printHTML.default <- function(x, ...) {
    cat("This is a generic function\n")
}

printHTML.sbt <- function(x, caption = NULL,
                       treatment.labels = NULL,
                       digits = 2,
                       font_size = 14, ...){
    ## get the alpha level
    alpha <- attr(x, which = "alpha")

    ## get the name of the treatment variable
    treatment <- attr(x, "treatment")

    ## discard the index
    n1 <- sum(x$index == "unscaled")
    n2 <- sum(x$index == "scaled")
    X <- x[ , -1]
    ## column labels for the bootstrapped values
    bs <- paste0("Bootstrapped mean and ",
                 100 * (1 - alpha), "% limits")

    ## expression to include a cut-off line for the rows
    aha <- paste0('c(\" \" = 2, \"', bs, '\"  = 3)')
    w <- which(names(X) == treatment)
    if(!is.null(treatment.labels)){
        X[ , w] <- as.character(X[, w])
        X[ , w] <- rep(treatment.labels, 2)
        }

    names(X)[which(names(X) == "ll")] <- "lower limit"
    names(X)[which(names(X) == "ul")] <- "upper limit"
    ## draws the table
    resu <- kbl(X,
                escape = FALSE,
                row.names = FALSE,
                digits = digits,
                format.args = list(digits = digits + 1, nsmall = digits),
                linesep = "",
                caption = caption, font_size = fs) %>%
        kable_styling(full_width = FALSE, bootstrap_options = "condensed", position = "left", font_size = fs) %>%
        kable_classic(html_font = "serif") %>%
        row_spec(0, font_size = fs)
    if(n2 > 0){
        resu2 <- resu %>%
            add_header_above(eval(parse(text = aha)), font_size = fs) %>%
            pack_rows(index = c("Unscaled values" = n1,
                                "Scaled by control value" = n2))
    }
    return(if(n2 > 0) resu2 else resu)
}


## generic method for plotting results
pplot <- function(obj,...) {
    UseMethod("pplot")
}

pplot.default <- function(obj,...) {
    cat("This is a generic function\n")
}

require(lattice)
pplot.sbt <- function(obj, species,
                      treatment.labels = NULL,
                      xlab_u = "",
                      xlab_s = "",
                      ylab = attr(obj, "treatment"),
                      space = space,
                      lwd = 2,
                      mycex = 1.2, ...){
    ## get the name of treatment variable
    treatment <- attr(obj, "treatment")
    ttt <- which(names(obj) == treatment)
    names(obj)[ttt] <- "treatment"
    lev <- levels(obj$treatment)
    ref <- attr(obj, "ref")
    pos <- which(lev == ref)
    alpha <- attr(obj, which = "alpha")

    ## get x limits from the input object (summarize.bt)
    data1 <- subset(obj,
                    subset = index == "unscaled")
    xlim1 <- extendrange(r = range(c(data1$ll,
                                     data1$estimate,
                                     data1$ul),
                                   na.rm = T))

    data2 <- subset(obj,
                    subset = index == "scaled")
    xlim2 <- extendrange(r = range(c(data2$ll,
                                     data2$estimate,
                                     data2$ul),
                                   na.rm = T))

    ## rename index
    myscales <- list(
        tck = .5,
        cex = .9,
        y = list(
            labels = if(!is.null(treatment.labels))
                         treatment.labels
                     else
                         lev))

    p1 <- xyplot(treatment ~ estimate, data = data1,
                 as.table = TRUE,
                 xlab = xlab_u,
                 ylab = ylab,
                 xlim = xlim1,
                 scales = myscales,
                 panel = function(x, y){
                     ll <- data1$ll
                     ul <- data1$ul
                     obv <- data1$observed
                     ## background grid
                     panel.abline(v = pretty(xlim1),
                                  col.line = grey(.5),
                                  lty = 1, lwd = 1/2)
                     ## lower and upper CI limits
                     lsegments(x1 = ll, x2 = ul,
                               y1 = y, y2 = y,
                               lwd = lwd)
                     ## bs data
                     lpoints(x = x, y = y,
                             pch = 21, col = 1, fill = "white",
                             cex = 1.1 * mycex)
                     ## observed data
                     lpoints(x = obv, y = y,
                             col = 2, alpha = .5,
                             pch = 19, cex = 0.9 * mycex)

                     panel.abline(v = obv[pos],
                                  col = 2, lty = 1, lwd = 1)
                 })

    rhs <- if(is.null(treatment.labels))
               ref
           else
               as.character(treatment.labels[1])

    lhs <-  paste0("Reference category for ",
                   treatment, ": ")

    sub <- list(paste(lhs, rhs),
                font = 1, cex = .9)

    ## plot the scaled indicator
    p2 <- xyplot(treatment ~ estimate,
                 data = data2,
                 as.table = TRUE,
                 sub =  sub,
                 xlab = xlab_s,
                 ylab = ylab,
                 xlim = xlim2,
                 scales = myscales,
                 panel = function(x, y){
                     ll <- data2$ll
                     ul <- data2$ul
                     obv <- data2$observed
                     ## background grid
                     panel.abline(v = pretty(xlim2),
                                  col.line = grey(.5),
                                  lty = 1, lwd = 1/2)
                     ## lower and upper CI limits
                     lsegments(x1 = ll, x2 = ul,
                               y1 = y, y2 = y,
                               lwd = lwd)
                     ## bs data
                     lpoints(x = x, y = y,
                             pch = 21, col = 1, fill = "white",
                             cex = 1.1 * mycex)
                     ## observed data
                     lpoints(x = obv, y = y,
                             col = 2, alpha = .5,
                             pch = 19, cex = 0.9 * mycex)
                     panel.abline(v = 1,
                                  col = 2, lty = 1, lwd = 1)
                 })

    ## define the key
    mykey1 <- list(
        space = space, divide = 1,
        text = list(c("Observed data",
                      paste0("Bootstrapped\ndata and ",
                      (1 - alpha) * 100, "% CI")),
                    cex = .9),
        lines = list(type = 'b',
                     lty = c("blank", "solid"),
                     pch = c(19, 21),
                     alpha = c(.5, 1),
                     cex = mycex * c(.9, 1.1),
                     col = c("red", "black"),
                     fill = "white",
                     lwd = lwd,
                     size = 5))

    grid.arrange(update(p1, key = mykey1), p2,
                 ncol =    1,
                 heights = c(5, 4))
}

## function to fit multi-hurdle model averaging mean from count data

## It uses function hurdle (package pscl) and various functions from

## packahe MuMIn for model selection and multi-model averaging.

## arguments:
## x: a data.frame containing the response and the explainatory variables
## obs: name(s) of column(s) in x containing the response
## expl: name(s) of the column(s) in x containing the explainatory variable(s)

Hurdle <-  function(x, obs, expl){
    assign("dat",
           subset(x, select = c(obs, expl)),
           envir = environment(fun = Hurdle))
    ## initialize res to NULL
    res <- NULL
    ## logit-negbin
    dd <- suppressMessages(
        try(dredge(
            global.model = hurdle(
                formula = observed ~ (sex + bgl + co2)^2,
                data = dat,
                dist = "negbin",
                na.action = na.fail),
            beta = "none",
            fixed = ~ 1,
            rank = "AICc")
            )
    )
    if(!any(class(dd) == "try-error")){
        attr(dd, "warnings") <- NULL
        subdd <- subset(dd, cumsum(weight) <= .95)
        ## NB model.avg will fail if a single model is returned by subset

        if(nrow(subdd) > 1){
            n <- nrow(subdd)
            avgfm <- model.avg(dd, fit = TRUE)
            subavgfm <- model.avg(subdd, fit = TRUE)
            dat$estimated <- predict(subavgfm, type = "response", full = TRUE)
            res <- aggregate(cbind(observed, estimated) ~ sex + bgl + co2, data = dat, FUN = mean)
            attr(res, which = "n") <- n
            attr(res, which = "mma") <- avgfm
            attr(res, which = "importance") <- subdd
            attr(res, which = "best") <- get.models(subdd, 1)[[1]]
            attr(res, which = "top3") <- head(subdd, 3)
        }
    }
    return(res)
}

myplot <-
    function(x, presence = TRUE, obs = NULL,
             about = "Detection probability", rot = 45, alt = 2,
             colobs = colo, colfit = colf, cex = cx, yscalelab = lab2){
        assign("presence", presence, envir = environment(fun = myplot))
        assign("about", about, envir = environment(fun = myplot))
        assign("colobs", colobs, envir = environment(fun = myplot))
        assign("colfit", colfit, envir = environment(fun = myplot))
        assign("cex", cex, envir = environment(fun = myplot))
        assign("rot", rot, envir = environment(fun = myplot))
        assign("alt", alt, envir = environment(fun = myplot))
        assign("yscalelab", yscalelab, envir = environment(fun = myplot))
        assign("x", x, envir = parent.env(environment()))
        obs <- if(is.null(obs)) x
        assign("obs", obs, envir = parent.env(environment()))

        ## limits
        xlim <- if(presence) extendrange(c(x$ll, x$ul)) else extendrange(log(c(x$ll, x$ul)))

        ## fitted mean
        g <- xyplot(if(presence) bait ~ estimated | sex * species else bait ~ log(estimated) | sex * species,
                    data = x, subscripts = T,
                    xlim = xlim,
                    xlab = list(about, cex = cex),
                    ylab = "",
                    between = list(x = 1/4, y = 1/4),
                    par.strip.text = list(cex = cex),
                    scales = list(cex = cex, tck = .5,
                                  x = list(rot = rot, alternating = 1),
                                  y = list(labels = yscalelab, alternating = alt)),
                    pch = 21, cex = 1.15 * cex, fill = "white", col = colfit) +
            ## observed mean
            xyplot(if(presence) bait ~ observed | sex * species else bait ~ log(observed) | sex * species,
                   data = x, pch = 19, col = colobs, cex = cex) +
            latticeExtra::layer(
                              lsegments(
                                  x1 = ll[subscripts], y1 = y,
                                  x2 = ul[subscripts], y2 = y,
                                  col = colfit, lwd = 2),
                              data = list(ul = if(presence) x$ul else log(x$ul),
                                          ll = if(presence) x$ll else log(x$ll),
                                          colfit = colfit),
                                under = T) +
            latticeExtra::layer(
                              panel.abline(
                                  v = x[which(as.character(y) == levels(y)[1])],
                                  lwd = 1, col = "red", lty = 4),
                              under = F) +
            latticeExtra::layer(panel.abline(v = if(!is.null(xlim))
                                                     pretty(xlim)
                                                 else{
                                                     if(presence)
                                                         pretty(extendrange(
                                                             c(x$ll[subscripts],
                                                               x$ul[subscripts])))
                                                     else
                                                         pretty(extendrange(
                                                             log(c(x$ll[subscripts],
                                                                   x$ul[subscripts]))))
                                                 },
                                             lwd = 1/2, col = grey(.8)),
                                data = list(x = x, xlim = xlim),
                                under = T) +
            latticeExtra::layer(panel.abline(v = pretty(xlim),
                                             lwd = 1/2, col = grey(.8)),
                                data = list(xlim = xlim), under = T)

        ## strip left labels
        cxq <- expression(italic(Cx~quinquefasciatus))
        aal <- expression(italic(Ae.~albopictus))
        aae <- expression(italic(Ae.~aegypti))
        ## outer strips
        useOuterStrips(g,
                       strip = strip.custom(bg = grey(.9),
                                            factor.levels = c("Female", "Male")),
                       strip.left = strip.custom(bg = grey(.9),
                                                 factor.levels = c(cxq, aal, aae)))
    }

## fitted values computed form the list of MMA hurdle models
fitval <- function(Laegy = La, Lalbo = Lb, Lquin = Lc){
    ## aegy
    resa <- do.call("rbind", Laegy)
    ma <- aggregate(cbind(observed, estimated) ~ sex + bgl + co2, data = resa, FUN = mean)

    la <- aggregate(estimated ~ sex + bgl + co2, data = resa, FUN = function(x) quantile(x, .025))
    names(la)[which(names(la) == "estimated")] <- "ll"

    ua <- aggregate(estimated ~ sex + bgl + co2, data = resa, FUN = function(x) quantile(x, .975))
    names(ua)[which(names(ua) == "estimated")] <- "ul"
    dfa <- cbind(species = rep("Ae. aegypti", nrow(ma)),
                 merge(merge(ma, la), ua))

    ## albo
    resb <- do.call("rbind", Lalbo)
    mb <- aggregate(cbind(observed, estimated) ~ sex + bgl + co2,  data = resb, FUN = mean)

    lb <- aggregate(estimated ~ sex + bgl + co2, data = resb, FUN = function(x) quantile(x, .025))
    names(lb)[which(names(lb) == "estimated")] <- "ll"

    ub <- aggregate(estimated ~ sex + bgl + co2, data = resb, FUN = function(x) quantile(x, .975))
    names(ub)[which(names(ub) == "estimated")] <- "ul"
    dfb <- cbind(species = rep("Ae. albopictus", nrow(mb)),
                 merge(merge(mb, lb), ub))

    ## Cx q
    resc <- do.call("rbind", Lquin)
    mc <- aggregate(cbind(observed, estimated) ~ sex + bgl + co2, data = resc, FUN = mean)

    lc <- aggregate(estimated ~ sex + bgl + co2, data = resc, FUN = function(x) quantile(x, .025))
    names(lc)[which(names(lc) == "estimated")] <- "ll"

    uc <- aggregate(estimated ~ sex + bgl + co2, data = resc, FUN = function(x) quantile(x, .975))
    names(uc)[which(names(uc) == "estimated")] <- "ul"
    dfc <- cbind(species = rep("Cx quinquefasciatus", nrow(mc)),
                 merge(merge(mc, lc), uc))
    resfit <- rbind(dfa, dfb, dfc)

    resfit$bait <- factor(paste(resfit$bgl, resfit$co2, sep = "-"),
                          levels = c("no-no", "no-yes", "yes-no", "yes-yes"))
    return(resfit)
}


## visualization of p-values using a levelplot
testmatrix <- function(sp, Lx = La){
    ## labels
    feat <- paste(rep(c("f", "m"), each = 4),
                  rep(rep(paste("co2", c("no", "yes"), sep = ":"), each = 2), 2),
                  rep(paste("bgl", c("no", "yes"), sep = ":"), 4), sep = "-")
    ## DATA FOR PREDICTION
    dat <- expand.grid(species = sp,
                       bgl = factor(c("no", "yes")),
                       co2 = factor(c("no", "yes")),
                       sex = factor(c("female", "male")))
    ## get fitted values
    Ldx <- lapply(Lx,
                  function(x){
                      mma <- attr(x, "mma")
                      dat$fit <- predict(mma,
                                         newdata = dat,
                                         full = TRUE,
                                         type = "response")
                      dat
                  })
    pdx <- do.call("rbind", Ldx)
    ## matrix containing test names
    nam <- matrix(NA, nrow = 8, ncol = 8)
    i <- 1
    j <- 1
    while(j <= 8){
        while(i <= 8){
            nam[i, j] <- paste0("(", feat[i], ", ", feat[j], ")")
            i <- i + 1
        }
        i <- 1
        j <- j + 1
    }
    testNames <- c(nam)
    ## computes the mean difference for each pair of covariate
    ## pattern, for each dataset
    Ltestx <- lapply(Ldx,
                     function(x, tn = testNames){
                         mx <- x$fit
                         sp <- unique(x$species)
                         Mx <- matrix(NA, nrow = 8, ncol = 8)
                         i <- 1
                         j <- 1
                         while(j <= 8){
                             while(i <= 8){
                                 Mx[i, j] <- mx[i] - mx[j]
                                 i <- i + 1
                             }
                             i <- 1
                             j <- j + 1
                         }
                         dfr <- data.frame(
                             test = tn,
                             species = rep(sp, length(tn)),
                             value = as.vector(Mx))
                         rownames(dfr) <- seq(nrow(dfr))
                         dfr
                     })

    ## stacks the matrices
    xtestx <- do.call('rbind', Ltestx)
    ## computes the mean and 95% CI
    resutestx <- do.call("rbind",
                         by(xtestx,
                            list(test = xtestx$test),
                            function(x){
                                data.frame(
                                    test = unique(x$test),
                                    mean =  mean(x$value),
                                    q025 =  quantile(x$value, probs = .025),
                                    q975 =  quantile(x$value, probs = .975))
                            }))

    rownames(resutestx) <- seq(nrow(resutestx))
    resutestx$acceptH0 <- apply(resutestx,
                               1,
                               function(x){
                                   signe <- sign(as.numeric(trimws(x[2])))
                                   sign1  <- sign(as.numeric(trimws(x[3])))
                                   sign2 <- sign(as.numeric(trimws(x[4])))
                                   signif <- if(sign1 * sign2 > 0) 2 else 1
                                   signe * signif
                               })
    ## FINAL MATRIX
    Testx <- matrix(resutestx$acceptH0, nrow = 8, ncol = 8)
    dimnames(Testx) <- list(feat, feat)
    Testx
}

## joint plots of fitted values by covariate pattern, and of tests for
## pairwise mean comparisons by covariate pattern
plotfp <- function(rfit = resfit, sp, Lx,
                   colobs = "red", colfit = "darkblue", rot = 65, cex = .8){
        assign("colobs", colobs, envir = environment(fun = plotfp))
        assign("colfit", colfit, envir = environment(fun = plotfp))
        assign("cex", cex, envir = environment(fun = plotfp))

        p1 <- myplot(subset(resfit, species == sp), presence = FALSE,
                     alt = 1, rot = 0,
                     colobs = colobs, colfit = colfit, cex = cex,
                     about = "log(Fitted number of mosquitoes / day)")
        p1 <- update(p1, strip.left = FALSE)
        ## key
        myk <- list(space = "top", divide = 1, size = 3,
                    text = list(c("Observed mean",
                                  "Bootstrap mean",
                                  "95% credible interval"),
                                cex = cex),
                    lines = list(type = c("p", "p", "l"),
                                 pch = c(19, 21, NA),
                                 cex = c(cex, 1.15 * cex, cex),
                                 fill = "white", col = c(colobs, colfit, colfit))
                )

    cols <- colorRampPalette(colors = c("cyan", "white", "magenta"))
    mycols <- cols(9)[c(1, 4, 5, 6, 9)]

    mykee <- list(corner = c(1, 0),
                  x = unit(1, 'npc') - unit(4, 'mm'),
                  y = unit(2, 'mm'),
                  title = paste(
                      "Test conclusion (alpha = 0.05)\n",
                      "H0: No difference in fitted means"),
                  cex.title = cex,
                  text = list(c("Positive difference, reject H0",
                                "Positive difference, accept H0",
                                "Negative difference, accept H0",
                                "Negative difference, reject H0"),
                              cex = cex),
                  rect = list(col = mycols[-3],
                              size = 1.5, height = .8))
    ## levelplot for p values
    assign("Testx",
           testmatrix(sp = sp, Lx = Lx),
           envir = environment(fun = plotfp))

    p2 <- levelplot(Testx, subset = upper.tri(Testx),
                    colorkey = F, region = T,
                    col.regions = mycols,
                    at = c(-2.5, -1.5, -.5, .5, 1.5, 2.5),
                    xlab = list("Pairwise tests for mean differences\n(column[j] - row[i]; alpha = 0.05)",
                                cex = cex),
                    ylab = "",
                    scales = list(cex = cex, tck = .5,
                                  x = list(rot = rot,
                                           alternating = 2)))
    ## final output
    lmat <- matrix(c(1, 1, 2, 3),
                   ncol = 2,
                   byrow = TRUE)

    grid.arrange(cowplot::plot_grid(p1, p2, ncol = 2,
                                    labels = c("(a)", "(b)"),
                                    label_size = 12),
                 draw.key(myk), draw.key(mykee),
                 layout_matrix = lmat,
                 heights = c(8, 2))
}

## function to tabulate MMA hurdle coefficients
coefLx <- function(Lx, cap, digits = 4, lab, fs = 12){
    tab <- do.call("cbind",
                   lapply(Lx,
                          function(x){
                              coefTable(attr(x, "mma"), full = T)[ , 1, drop = F]
                          }))
    nam <- rownames(tab)
    ces <- regexpr(pattern = "_", text = nam)
    mod <- substr(nam, 1, ces - 1)
    cov <- substr(nam, ces + 1, nchar(nam))
    m <- apply(tab, 1, function(x) mean(x))
    lo <- apply(tab, 1, function(x) quantile(x, probs = .025))
    hi <- apply(tab, 1, function(x) quantile(x, probs = .975))
    X <- subset(data.frame(submodel = mod,
                           covariate = cov,
                           estimated = as.vector(m),
                           "lower limit" = as.vector(lo),
                           "upper limit" = as.vector(hi),
                           check.names = FALSE),
                subset = covariate != "Log(theta)")
    kbl(X[order(X$submodel, X$estimated, decreasing = TRUE), -1],
        escape = FALSE, linesep = "", row.names = FALSE, col.names = names(X)[-1], digits = digits,
        format.args = list(digits = digits + 1, nsmall = digits),
        caption = cap, label = lab, font_size = fs) %>%
        kable_styling(full_width = TRUE, bootstrap_options = "condensed", position = "left", font_size = fs) %>%
        kable_classic(html_font = "serif") %>%
        row_spec(0, font_size = fs) %>%
    pack_rows(index = c("Absence model" = sum(mod == "zero"),
                        "Density model" =  sum(mod == "count") - 1),
              bold = TRUE, italic = FALSE, indent = TRUE,
              hline_after = TRUE)
}
