# Supplementary material for: Optimization of adult mosquito trap settings to monitor populations of Aedes and Culex mosquitoes, vectors of arboviruses in La Reunion
Source: Sci Rep. 2022 Nov 15;12:19544. doi: 10.1038/s41598-022-24191-9 (PMC9666360; doi:10.1038/s41598-022-24191-9)
Supplement: Supplementary file 1 — Supplementary Information 1. [file 41598_2022_24191_MOESM1_ESM.zip › src/packages.R]

# Basic packages commonly used for all targets
pacman::p_load(
            aods3,
            bookdown,
            Cairo,
            distill,
            drake,
            furrr,
            gratia,
            grid,
            gridExtra,
            jpeg,
            kableExtra,
            knitr,
            lattice,
            latticeExtra,
            MASS,
            mosaic,
            MuMIn,
            pacman,
            png,
            pscl,
            RColorBrewer,
            reshape2,
            rjson,
            rmarkdown,
            tidyverse,
            tinytex,
            webshot
        )
